# Supplementary material for: Lipoprotein (a) as a Cardiovascular Risk Factor in Controversial Clinical Scenarios: A Narrative Review
Source: Int J Mol Sci. 2024 Oct 14;25(20):11029. doi: 10.3390/ijms252011029 (PMC11507037; doi:10.3390/ijms252011029)
Supplement: Supplementary file 1 [file ijms-25-11029-s001.zip]

Archive with 1 entries (1 files):
- ijms-3230333-supplementary.pdf
